# Supplementary material for: N-(2,6-Dimethyl­phen­yl)succinimide
Source: Acta Crystallogr Sect E Struct Rep Online. 2010 Jan 9;66(Pt 2):o325. doi: 10.1107/S160053680905555X (PMC2979731; doi:10.1107/S160053680905555X)
Supplement: Supplementary file 1 [file e-66-0o325-sup1.cif]

##############################################################################
###                                                                        ###
###        Electronic paper (Acta Crystallographica Section E)             ###
###                                                                        ###
##############################################################################
#                                                                            #
# This CIF contains the data in a paper accepted for publication in Acta     #
# Crystallographica Section E. It conforms to the requirements of Notes      #
# for Authors for Section E, and has been peer reviewed under the auspices   #
# of the IUCr Commission on Journals.                                        #
#                                                                            #
# Full details of the Crystallographic Information File format               #
# are given in the paper "The Crystallographic Information File (CIF):       #
# a New Standard Archive File for Crystallography" by S. R. Hall, F. H.      #
# Allen and I. D. Brown [Acta Cryst. (1991), A47, 655-685].                  #
#                                                                            #
# The current version of the core CIF dictionary is obtainable from          #
# ftp://ftp.iucr.org/pub/cif_core.dic. The current version number is 2.4.    #
#                                                                            #
# Software is freely available for graphical display of the structure(s) in  #
# this CIF.  For information consult the CIF home page http://www.iucr.org/  #
# cif/home.html                                                              #
#                                                                            #
# This file may be used for bona fide research purposes within the           #
# scientific community so long as proper attribution is given to the journal # 
# article from which it was obtained.                                        #
#                                                                            #
##############################################################################
                                             
data_I
_audit_creation_method     SHELXL-97
_chemical_name_systematic
;
<i>N</i>-(2,6-Dimethylphenyl)succinimide
;
_chemical_name_common     ?
_chemical_formula_moiety     'C12 H13 N O2'
_chemical_formula_sum     'C12 H13 N O2'
_chemical_formula_iupac     'C12 H13 N O2'
_chemical_formula_weight     203.23
_chemical_melting_point     ?
_symmetry_cell_setting     tetragonal
_symmetry_space_group_name_H-M     'I 41/a'
_symmetry_space_group_name_HALL     '-I 4ad'
loop_
    _symmetry_equiv_pos_as_xyz
    'x, y, z'
    '-x+1/2, -y, z+1/2'
    '-y+3/4, x+1/4, z+1/4'
    'y+3/4, -x+3/4, z+3/4'
    'x+1/2, y+1/2, z+1/2'
    '-x+1, -y+1/2, z+1'
    '-y+5/4, x+3/4, z+3/4'
    'y+5/4, -x+5/4, z+5/4'
    '-x, -y, -z'
    'x-1/2, y, -z-1/2'
    'y-3/4, -x-1/4, -z-1/4'
    '-y-3/4, x-3/4, -z-3/4'
    '-x+1/2, -y+1/2, -z+1/2'
    'x, y+1/2, -z'
    'y-1/4, -x+1/4, -z+1/4'
    '-y-1/4, x-1/4, -z-1/4'
_cell_length_a     9.4048(3)
_cell_length_b     9.4048(3)
_cell_length_c     23.6850(10)
_cell_angle_alpha     90.00
_cell_angle_beta     90.00
_cell_angle_gamma     90.00
_cell_volume     2094.94(13)
_cell_formula_units_Z     8
_cell_measurement_reflns_used     5744
_cell_measurement_theta_min     2.76
_cell_measurement_theta_max     27.92
_cell_measurement_temperature     299(2)
_exptl_crystal_description     prism
_exptl_crystal_colour     colourless
_exptl_crystal_size_max     0.44
_exptl_crystal_size_mid     0.44
_exptl_crystal_size_min     0.40
_exptl_crystal_density_diffrn     1.289
_exptl_crystal_density_meas     ?
_exptl_crystal_density_method     'not measured'
_exptl_crystal_F_000     864
_exptl_absorpt_coefficient_mu     0.088
_exptl_absorpt_correction_type     multi-scan
_exptl_absorpt_process_details
;
(CrysAlis RED; Oxford Diffraction, 2009)'
;
_exptl_absorpt_correction_T_min     0.9623
_exptl_absorpt_correction_T_max     0.9656
_exptl_special_details
;
;
_diffrn_ambient_temperature     299(2)
_diffrn_radiation_type     MoK\a
_diffrn_radiation_wavelength     0.71073
_diffrn_radiation_source     'fine-focus sealed tube'
_diffrn_radiation_monochromator     graphite
_diffrn_measurement_device_type
;
Oxford Diffraction Xcalibur diffractometer
;
_diffrn_measurement_method
;
Rotation method data acquisition using \w and \f scans.
;
_diffrn_detector_area_resol_mean     ?
_diffrn_reflns_number     7329
_diffrn_reflns_av_R_equivalents     0.0243
_diffrn_reflns_av_sigmaI/netI     0.0128
_diffrn_reflns_theta_min     3.37
_diffrn_reflns_theta_max     26.36
_diffrn_reflns_theta_full     26.36
_diffrn_measured_fraction_theta_max     0.989
_diffrn_measured_fraction_theta_full     0.989
_diffrn_reflns_limit_h_min     -11
_diffrn_reflns_limit_h_max     11
_diffrn_reflns_limit_k_min     -11
_diffrn_reflns_limit_k_max     11
_diffrn_reflns_limit_l_min     -28
_diffrn_reflns_limit_l_max     26
_diffrn_standards_number     0
_diffrn_standards_interval_count     ?
_diffrn_standards_interval_time     ?
_diffrn_standards_decay_%     0
_refine_special_details
;
Refinement of <i>F</i>^2^ against ALL reflections. The weighted <i>R</i>-factor
<i>wR</i> and goodness of fit <i>S</i> are based on <i>F</i>^2^, conventional
<i>R</i>-factors <i>R</i> are based on <i>F</i>, with <i>F</i> set to zero for
negative <i>F</i>^2^. The threshold expression of <i>F</i>^2^ >
\s(<i>F</i>^2^) is used only for calculating <i>R</i>-factors(gt) <i>etc</i>.
and is not relevant to the choice of reflections for refinement.
<i>R</i>-factors based on <i>F</i>^2^ are statistically about twice as large
as those based on <i>F</i>, and <i>R</i>- factors based on ALL data will be
even larger.
;
_reflns_number_total     1062
_reflns_number_gt     942
_reflns_threshold_expression     I>2sigma(I)
_refine_ls_structure_factor_coef     Fsqd
_refine_ls_matrix_type     full
_refine_ls_R_factor_all     0.0613
_refine_ls_R_factor_gt     0.0576
_refine_ls_wR_factor_gt     0.1433
_refine_ls_wR_factor_ref     0.1501
_refine_ls_goodness_of_fit_ref     1.106
_refine_ls_restrained_S_all     1.106
_refine_ls_number_reflns     1062
_refine_ls_number_parameters     70
_refine_ls_number_restraints     0
_refine_ls_hydrogen_treatment     constr
_refine_ls_weighting_scheme     calc
_refine_ls_weighting_details
         'calc w=1/[\s^2^(Fo^2^)+(0.0961P)^2^+0.6791P] where P=(Fo^2^+2Fc^2^)/3'
_atom_sites_solution_hydrogens     geom
_atom_sites_solution_primary     direct
_atom_sites_solution_secondary     difmap
_refine_ls_shift/su_max     0.000
_refine_ls_shift/su_mean     0.000
_refine_diff_density_max     0.209
_refine_diff_density_min     -0.449
_refine_ls_extinction_method     none
_refine_ls_extinction_coef     ?
loop_
    _atom_type_symbol
    _atom_type_description
    _atom_type_scat_dispersion_real
    _atom_type_scat_dispersion_imag
    _atom_type_scat_source
    'C' 'C' 0.0033 0.0016
                         'International Tables Vol C Tables 4.2.6.8 and 6.1.1.4'
    'H' 'H' 0.0000 0.0000
                         'International Tables Vol C Tables 4.2.6.8 and 6.1.1.4'
    'N' 'N' 0.0061 0.0033
                         'International Tables Vol C Tables 4.2.6.8 and 6.1.1.4'
    'O' 'O' 0.0106 0.0060
                         'International Tables Vol C Tables 4.2.6.8 and 6.1.1.4'
_computing_data_collection
;
CrysAlis CCD (Oxford Diffraction, 2009)
;
_computing_cell_refinement
;
CrysAlis CCD (Oxford Diffraction, 2009)
;
_computing_data_reduction
;
CrysAlis CCD (Oxford Diffraction, 2009)
;
_computing_structure_solution     'SHELXS97 (Sheldrick, 2008)'
_computing_structure_refinement     'SHELXL97 (Sheldrick, 2008)'
_computing_molecular_graphics     'PLATON (Spek, 2009)'
_computing_publication_material     'SHELXL97 (Sheldrick, 2008)'
loop_
    _atom_site_type_symbol
    _atom_site_label
    _atom_site_fract_x
    _atom_site_fract_y
    _atom_site_fract_z
    _atom_site_U_iso_or_equiv
    _atom_site_adp_type
    _atom_site_calc_flag
    _atom_site_refinement_flags
    _atom_site_occupancy
    _atom_site_disorder_assembly
    _atom_site_disorder_group
    C C1 0.5000 0.2500 0.10156(7) 0.0325(4) Uani d S 1 . .
    C C2 0.38264(14) 0.30632(13) 0.13004(6) 0.0376(4) Uani d . 1 . .
    C C3 0.38515(18) 0.30545(16) 0.18861(6) 0.0499(4) Uani d . 1 . .
    H H3 0.3086 0.3426 0.2086 0.060 Uiso calc R 1 . .
    C C4 0.5000 0.2500 0.21748(9) 0.0570(6) Uani d S 1 . .
    H H4 0.5000 0.2500 0.2567 0.068 Uiso calc SR 1 . .
    C C5 0.58183(14) 0.34178(15) 0.00845(6) 0.0401(4) Uani d . 1 . .
    C C6 0.56001(18) 0.30343(18) -0.05269(6) 0.0504(4) Uani d . 1 . .
    H H6A 0.6457 0.2621 -0.0685 0.060 Uiso calc R 1 . .
    H H6B 0.5346 0.3868 -0.0746 0.060 Uiso calc R 1 . .
    C C7 0.25630(16) 0.36549(17) 0.09927(6) 0.0495(4) Uani d . 1 . .
    H H7A 0.1918 0.2897 0.0902 0.059 Uiso calc R 1 . .
    H H7B 0.2873 0.4108 0.0651 0.059 Uiso calc R 1 . .
    H H7C 0.2090 0.4338 0.1228 0.059 Uiso calc R 1 . .
    N N1 0.5000 0.2500 0.04113(6) 0.0335(4) Uani d S 1 . .
    O O1 0.65642(13) 0.43332(13) 0.02778(5) 0.0606(4) Uani d . 1 . .
loop_
    _atom_site_aniso_label
    _atom_site_aniso_U_11
    _atom_site_aniso_U_22
    _atom_site_aniso_U_33
    _atom_site_aniso_U_12
    _atom_site_aniso_U_13
    _atom_site_aniso_U_23
    C1 0.0383(9) 0.0299(8) 0.0292(9) -0.0041(6) 0.000 0.000
    C2 0.0424(7) 0.0318(7) 0.0384(8) -0.0004(5) 0.0050(5) 0.0021(5)
    C3 0.0661(10) 0.0451(8) 0.0384(8) 0.0064(7) 0.0143(7) -0.0008(6)
    C4 0.0886(17) 0.0525(12) 0.0299(10) 0.0066(11) 0.000 0.000
    C5 0.0418(7) 0.0430(7) 0.0355(7) -0.0079(5) 0.0002(5) 0.0049(5)
    C6 0.0596(9) 0.0590(9) 0.0324(8) -0.0113(7) 0.0035(6) 0.0031(6)
    C7 0.0411(8) 0.0509(8) 0.0564(9) 0.0065(6) 0.0056(6) 0.0070(7)
    N1 0.0345(8) 0.0372(8) 0.0290(8) -0.0047(6) 0.000 0.000
    O1 0.0700(8) 0.0646(8) 0.0470(7) -0.0348(6) -0.0061(5) 0.0056(5)
_geom_special_details
;
All e.s.d.'s (except the e.s.d. in the dihedral angle between two l.s. planes)
are estimated using the full covariance matrix. The cell e.s.d.'s are taken
into account individually in the estimation of e.s.d.'s in distances, angles
and torsion angles; correlations between e.s.d.'s in cell parameters are only
used when they are defined by crystal symmetry. An approximate (isotropic)
treatment of cell e.s.d.'s is used for estimating e.s.d.'s involving l.s.
planes.
;
loop_
    _geom_bond_atom_site_label_1
    _geom_bond_atom_site_label_2
    _geom_bond_site_symmetry_2
    _geom_bond_distance
    _geom_bond_publ_flag
    C1 C2 6_554 1.3978(15) ?
    C1 C2 . 1.3978(15) ?
    C1 N1 . 1.431(2) ?
    C2 C3 . 1.387(2) ?
    C2 C7 . 1.5008(19) ?
    C3 C4 . 1.3807(19) ?
    C3 H3 . 0.9300 ?
    C4 C3 6_554 1.3807(19) ?
    C4 H4 . 0.9300 ?
    C5 O1 . 1.2012(17) ?
    C5 N1 . 1.3916(15) ?
    C5 C6 . 1.5064(19) ?
    C6 C6 6_554 1.511(3) ?
    C6 H6A . 0.9700 ?
    C6 H6B . 0.9700 ?
    C7 H7A . 0.9600 ?
    C7 H7B . 0.9600 ?
    C7 H7C . 0.9600 ?
    N1 C5 6_554 1.3916(15) ?
loop_
    _geom_angle_atom_site_label_1
    _geom_angle_atom_site_label_2
    _geom_angle_atom_site_label_3
    _geom_angle_site_symmetry_1
    _geom_angle_site_symmetry_3
    _geom_angle
    _geom_angle_publ_flag
    C2 C1 C2 6_554 . 122.29(17) ?
    C2 C1 N1 6_554 . 118.85(8) ?
    C2 C1 N1 . . 118.85(8) ?
    C3 C2 C1 . . 117.83(13) ?
    C3 C2 C7 . . 120.07(12) ?
    C1 C2 C7 . . 122.10(13) ?
    C4 C3 C2 . . 120.71(14) ?
    C4 C3 H3 . . 119.6 ?
    C2 C3 H3 . . 119.6 ?
    C3 C4 C3 . 6_554 120.63(19) ?
    C3 C4 H4 . . 119.7 ?
    C3 C4 H4 6_554 . 119.7 ?
    O1 C5 N1 . . 123.75(13) ?
    O1 C5 C6 . . 128.14(13) ?
    N1 C5 C6 . . 108.11(12) ?
    C5 C6 C6 . 6_554 105.13(8) ?
    C5 C6 H6A . . 110.7 ?
    C6 C6 H6A 6_554 . 110.7 ?
    C5 C6 H6B . . 110.7 ?
    C6 C6 H6B 6_554 . 110.7 ?
    H6A C6 H6B . . 108.8 ?
    C2 C7 H7A . . 109.5 ?
    C2 C7 H7B . . 109.5 ?
    H7A C7 H7B . . 109.5 ?
    C2 C7 H7C . . 109.5 ?
    H7A C7 H7C . . 109.5 ?
    H7B C7 H7C . . 109.5 ?
    C5 N1 C5 . 6_554 112.40(15) ?
    C5 N1 C1 . . 123.80(8) ?
    C5 N1 C1 6_554 . 123.80(8) ?
loop_
    _geom_torsion_atom_site_label_1
    _geom_torsion_atom_site_label_2
    _geom_torsion_atom_site_label_3
    _geom_torsion_atom_site_label_4
    _geom_torsion_site_symmetry_1
    _geom_torsion_site_symmetry_2
    _geom_torsion_site_symmetry_3
    _geom_torsion_site_symmetry_4
    _geom_torsion
    _geom_torsion_publ_flag
    C2 C1 C2 C3 6_554 . . . 0.13(9) ?
    N1 C1 C2 C3 . . . . -179.87(9) ?
    C2 C1 C2 C7 6_554 . . . -179.44(14) ?
    N1 C1 C2 C7 . . . . 0.56(14) ?
    C1 C2 C3 C4 . . . . -0.27(19) ?
    C7 C2 C3 C4 . . . . 179.31(11) ?
    C2 C3 C4 C3 . . . 6_554 0.14(10) ?
    O1 C5 C6 C6 . . . 6_554 -171.85(18) ?
    N1 C5 C6 C6 . . . 6_554 8.8(2) ?
    O1 C5 N1 C5 . . . 6_554 177.17(18) ?
    C6 C5 N1 C5 . . . 6_554 -3.48(8) ?
    O1 C5 N1 C1 . . . . -2.83(18) ?
    C6 C5 N1 C1 . . . . 176.52(8) ?
    C2 C1 N1 C5 6_554 . . . -73.92(9) ?
    C2 C1 N1 C5 . . . . 106.08(9) ?
    C2 C1 N1 C5 6_554 . . 6_554 106.08(9) ?
    C2 C1 N1 C5 . . . 6_554 -73.92(9) ?
data_global
_journal_date_recd_electronic     2009-12-27
_journal_date_accepted     2009-12-28
_journal_name_full     'Acta Crystallographica, Section E'
_journal_year     2010
_journal_volume     66
_journal_issue      2
_journal_page_first     o325
_journal_page_last     o325
_journal_paper_category     QO
_journal_coeditor_code     NG2713
_publ_contact_author_name     'Prof. B. Thimme Gowda'
_publ_contact_author_address
;
  Department of Chemistry
  Mangalore University
  Mangalagangotri-574 199
  Mangalore, INDIA
;
_publ_contact_author_email     gowdabt@yahoo.com
_publ_contact_author_fax     '91 824 2287367'
_publ_contact_author_phone     '91 824 2287262'
_publ_section_title
;
<i>N</i>-(2,6-Dimethylphenyl)succinimide
;
loop_
    _publ_author_name
    _publ_author_address
    'B. S. Saraswathi'
; Department of Chemistry
  Mangalore University
  Mangalagangotri 574 199
  Mangalore, India
;
    'B. Thimme Gowda'
; Department of Chemistry
  Mangalore University
  Mangalagangotri 574 199
  Mangalore, India
;
    'Sabine Foro'
; Institute of Materials Science
  Darmstadt University of Technology
  Petersenstrasse 23
  D-64287 Darmstadt, Germany
;
    'Hartmut Fuess'
; Institute of Materials Science
  Darmstadt University of Technology
  Petersenstrasse 23
  D-64287 Darmstadt, Germany
;
