# Supplementary material for: N-(2,6-Dimethyl­phen­yl)succinimide
Source: Acta Crystallogr Sect E Struct Rep Online. 2010 Jan 9;66(Pt 2):o325. doi: 10.1107/S160053680905555X (PMC2979731; doi:10.1107/S160053680905555X)
Supplement: Supplementary file 2 [file e-66-0o325-Isup2.hkl]

# 
# h,k,l, Fc-squared, Fo-squared, sigma(Fo-squared) and status flag 
# 
data_I
_shelx_title ' ASE11 I41/A' 
_shelx_refln_list_code          4 
_shelx_F_calc_maximum      189.89 
_exptl_crystal_F_000       864.00 
_reflns_d_resolution_high  0.8003 
 
loop_ 
 _symmetry_equiv_pos_as_xyz 
 'x, y, z' 
 '-x+1/2, -y, z+1/2' 
 '-y+3/4, x+1/4, z+1/4' 
 'y+3/4, -x+3/4, z+3/4' 
 'x+1/2, y+1/2, z+1/2' 
 '-x+1, -y+1/2, z+1' 
 '-y+5/4, x+3/4, z+3/4' 
 'y+5/4, -x+5/4, z+5/4' 
 '-x, -y, -z' 
 'x-1/2, y, -z-1/2' 
 'y-3/4, -x-1/4, -z-1/4' 
 '-y-3/4, x-3/4, -z-3/4' 
 '-x+1/2, -y+1/2, -z+1/2' 
 'x, y+1/2, -z' 
 'y-1/4, -x+1/4, -z+1/4' 
 '-y-1/4, x-1/4, -z-1/4' 
 
_cell_length_a     9.4048 
_cell_length_b     9.4048 
_cell_length_c    23.6850 
_cell_angle_alpha  90.000 
_cell_angle_beta   90.000 
_cell_angle_gamma  90.000 
 
_shelx_F_squared_multiplier     1.000 
 
loop_ 
 _refln_index_h 
 _refln_index_k 
 _refln_index_l 
 _refln_F_squared_calc 
 _refln_F_squared_meas 
 _refln_F_squared_sigma 
 _refln_observed_status 
   0   2   0    36059.82    17800.22    297.51 o 
   2   2   0    30504.77    20109.64   1088.71 o 
  -2   4   0      222.06      276.11      7.38 o 
   0   4   0        4.97        4.12      0.59 o 
   2   4   0    14991.47    12196.48    282.03 o 
   4   4   0       67.07      114.29      1.61 o 
  -4   6   0      201.82      190.21      3.04 o 
  -2   6   0      362.79      367.29      4.73 o 
   0   6   0       13.11       -0.22      0.60 o 
   2   6   0      437.43      514.58      4.68 o 
   4   6   0     6607.20     6149.07     45.17 o 
   6   6   0     4010.13     3829.18     25.40 o 
  -6   8   0      112.68      111.34      1.96 o 
  -4   8   0     1758.03     1853.08     10.18 o 
  -2   8   0       10.52        7.71      1.01 o 
   0   8   0       81.14       70.57      1.49 o 
   2   8   0     1192.01     1170.74      7.00 o 
   4   8   0     2153.30     2127.36     14.22 o 
   6   8   0       65.98       61.66      2.38 o 
   8   8   0       58.56       48.87      3.66 o 
  -4  10   0     1093.90     1118.00      4.48 o 
  -2  10   0      726.42      800.38     12.84 o 
   0  10   0       40.67       45.37      1.54 o 
   2  10   0       21.30       17.88      1.34 o 
   4  10   0      108.78      110.42      3.03 o 
   6  10   0       71.42       61.30      4.18 o 
  -1   2   1     2982.68     2829.97     14.51 o 
   1   2   1     7871.52     6062.53    123.66 o 
  -2   3   1        2.59        0.32      0.27 o 
   0   3   1     2055.08     2234.39      3.67 o 
   2   3   1      162.21      209.00      1.95 o 
  -3   4   1      520.83      550.36      3.60 o 
  -1   4   1      337.04      391.71      3.74 o 
   1   4   1     2987.69     3340.00     18.86 o 
   3   4   1      406.81      499.74      3.41 o 
  -4   5   1      673.45      672.57      5.46 o 
  -2   5   1       97.31      103.08      1.15 o 
   0   5   1      199.53      218.61      1.25 o 
   2   5   1     3715.49     3872.76     13.97 o 
   4   5   1      686.89      772.32      5.48 o 
  -5   6   1      803.52      823.63      6.78 o 
  -3   6   1       25.77       17.19      0.58 o 
  -1   6   1      136.28      145.78      0.96 o 
   1   6   1      138.48      150.00      0.98 o 
   3   6   1      113.11      112.08      0.94 o 
   5   6   1       33.61       33.74      0.78 o 
  -6   7   1        5.09        5.25      0.76 o 
  -4   7   1        0.00        0.12      0.67 o 
  -2   7   1      262.99      289.03      1.91 o 
   0   7   1       94.74       89.78      1.19 o 
   2   7   1        0.97        0.07      0.61 o 
   4   7   1       27.88       26.61      0.83 o 
   6   7   1      252.99      246.23      2.22 o 
  -7   8   1       57.44       46.74      1.40 o 
  -5   8   1      255.05      256.21      2.51 o 
  -3   8   1        1.34        0.55      0.79 o 
  -1   8   1      536.72      588.78      3.51 o 
   1   8   1      841.08      935.54      3.81 o 
   3   8   1      255.98      273.76      1.70 o 
   5   8   1      132.17      130.28      1.72 o 
   7   8   1       13.44       11.17      1.41 o 
  -6   9   1       37.96       31.11      1.69 o 
  -4   9   1        0.64        0.83      1.00 o 
  -2   9   1      333.42      394.43      2.86 o 
   0   9   1       40.34       36.79      0.98 o 
   2   9   1       20.20       21.24      0.88 o 
   4   9   1      360.78      340.43      2.51 o 
   6   9   1        8.19       12.18      1.48 o 
  -5  10   1        7.21        4.51      1.24 o 
  -3  10   1       17.33       23.93      1.09 o 
  -1  10   1       95.85       85.31      1.85 o 
   1  10   1       51.79       60.86      1.12 o 
   3  10   1        9.50        9.62      1.93 o 
   5  10   1       40.53       39.40      1.73 o 
  -4  11   1       12.10       14.08      2.88 o 
  -2  11   1        1.58        0.59      1.28 o 
   0  11   1       16.15       21.00      1.29 o 
   2  11   1        2.46       -0.37      1.68 o 
   4  11   1       35.28       22.95      2.67 o 
   1   1   2    18210.99    11183.28    459.65 o 
   0   2   2      435.02      459.29      2.73 o 
   2   2   2    25744.51    16713.83    471.15 o 
  -1   3   2     2619.82     2578.96      6.76 o 
   1   3   2     8063.67     7278.15     70.40 o 
   3   3   2     2532.55     2487.22      4.21 o 
  -2   4   2       62.71       53.71      0.62 o 
   0   4   2      277.48      339.93      1.74 o 
   2   4   2     2009.97     2047.41      5.99 o 
   4   4   2     4087.32     4227.96      8.10 o 
  -3   5   2       74.29      118.16      1.69 o 
  -1   5   2      142.75      153.79      0.88 o 
   1   5   2      209.68      304.79      1.57 o 
   3   5   2     2065.48     2036.06      4.68 o 
   5   5   2      575.75      563.98      3.05 o 
  -4   6   2       67.77       72.59      0.84 o 
  -2   6   2      298.05      327.06      1.51 o 
   0   6   2       51.86       44.05      0.62 o 
   2   6   2      295.88      303.81      2.75 o 
   4   6   2      255.33      296.47      2.66 o 
   6   6   2      189.87      204.05      1.82 o 
  -5   7   2      855.73      853.08      4.90 o 
  -3   7   2        2.79        2.46      0.67 o 
  -1   7   2       82.83       93.73      0.98 o 
   1   7   2      888.10      917.00      4.78 o 
   3   7   2     3879.31     3836.75     21.33 o 
   5   7   2      762.09      736.08      5.45 o 
   7   7   2        1.12        0.67      0.79 o 
  -6   8   2       26.33       31.73      1.22 o 
  -4   8   2      387.24      401.07      3.55 o 
  -2   8   2       11.04        5.80      0.81 o 
   0   8   2       17.81       18.12      0.81 o 
   2   8   2       80.05       82.61      1.31 o 
   4   8   2      373.02      405.67      2.57 o 
   6   8   2       83.23       70.26      1.38 o 
   8   8   2       30.33       20.01      1.90 o 
  -7   9   2       19.13       15.68      1.94 o 
  -5   9   2      157.33      162.63      1.82 o 
  -3   9   2     1015.38     1027.36      4.68 o 
  -1   9   2      354.77      387.63      3.11 o 
   1   9   2      315.11      312.29      3.08 o 
   3   9   2      308.30      295.36      4.06 o 
   5   9   2      150.80      135.59      1.86 o 
   7   9   2        0.15       -0.55      1.61 o 
  -6  10   2        0.02       -1.12      3.03 o 
  -4  10   2       65.89       67.12      1.39 o 
  -2  10   2      190.26      227.05      2.56 o 
   0  10   2      171.41      176.70      1.56 o 
   2  10   2      138.51      138.36      2.02 o 
   4  10   2       21.49       21.58      1.45 o 
   6  10   2       13.61       11.16      1.96 o 
  -3  11   2      376.51      347.95      5.62 o 
  -1  11   2       32.93       30.40      1.66 o 
   1  11   2       13.78       13.69      1.12 o 
   3  11   2        7.78        7.40      2.50 o 
   0   1   3     5043.80     4069.12     35.09 o 
  -1   2   3      121.87      128.85      0.89 o 
   1   2   3    18631.47    12272.70    167.33 o 
  -2   3   3      103.14       92.09      1.46 o 
   0   3   3     1318.57     1280.16      4.37 o 
   2   3   3    19738.26    15127.79    256.01 o 
  -3   4   3     3403.39     3616.69      9.12 o 
  -1   4   3     1140.48     1304.63      4.89 o 
   1   4   3      661.84      749.98      3.43 o 
   3   4   3     1161.56     1283.58      4.64 o 
  -4   5   3      339.63      367.05      3.10 o 
  -2   5   3      212.64      258.19      1.42 o 
   0   5   3      363.11      425.79      2.73 o 
   2   5   3     1150.59     1412.01      7.71 o 
   4   5   3      516.57      552.18      1.64 o 
  -5   6   3      104.62       97.67      1.40 o 
  -3   6   3      183.68      219.02      1.33 o 
  -1   6   3     1032.50     1116.04      4.21 o 
   1   6   3      235.59      250.01      1.30 o 
   3   6   3      830.34      875.57      4.30 o 
   5   6   3     1303.47     1200.40      7.28 o 
  -6   7   3      283.25      294.40      1.81 o 
  -4   7   3      611.14      631.07      5.44 o 
  -2   7   3       11.93       10.06      0.71 o 
   0   7   3        0.07        0.29      0.59 o 
   2   7   3      265.04      250.52      2.74 o 
   4   7   3      117.57      112.62      1.36 o 
   6   7   3       60.20       54.50      0.98 o 
  -7   8   3        6.82        4.51      1.06 o 
  -5   8   3       87.21       80.03      1.33 o 
  -3   8   3        9.59        8.15      0.84 o 
  -1   8   3      272.34      256.53      1.99 o 
   1   8   3      520.75      553.77      3.79 o 
   3   8   3       52.39       51.12      2.22 o 
   5   8   3       26.29       17.81      1.08 o 
   7   8   3        0.16       -0.68      1.24 o 
  -6   9   3       25.09       20.73      1.43 o 
  -4   9   3      294.30      296.48      2.85 o 
  -2   9   3        9.60        9.69      0.93 o 
   0   9   3       35.72       33.33      1.00 o 
   2   9   3        4.17        2.92      0.91 o 
   4   9   3       71.91       70.73      1.95 o 
   6   9   3        5.58        6.05      1.31 o 
  -5  10   3        5.77        4.98      1.50 o 
  -3  10   3        0.02        1.13      1.03 o 
  -1  10   3      110.55      115.26      1.50 o 
   1  10   3      240.44      231.09      1.79 o 
   3  10   3       27.74       35.70      1.44 o 
   5  10   3       30.23       21.21      1.48 o 
  -2  11   3      134.86      138.66      1.85 o 
   0  11   3       91.79      102.80      1.60 o 
   2  11   3       11.12       10.40      1.55 o 
   0   0   4     2334.52     2185.25     30.61 o 
   1   1   4      722.32      848.59      3.39 o 
   0   2   4      719.17      663.87      2.81 o 
   2   2   4     2495.46     2478.92      8.05 o 
  -1   3   4      690.19      694.82      4.02 o 
   1   3   4     2604.63     2640.25      5.25 o 
   3   3   4      439.55      436.78      2.59 o 
  -2   4   4      473.11      553.35      4.59 o 
   0   4   4      275.26      232.38      1.33 o 
   2   4   4       90.64      136.68      1.38 o 
   4   4   4     1339.89     1293.55      3.18 o 
  -3   5   4      903.97      980.54      4.54 o 
  -1   5   4      956.12     1090.39      6.70 o 
   1   5   4      201.68      228.97      0.98 o 
   3   5   4       18.27       17.82      0.48 o 
   5   5   4      118.54      124.92      1.12 o 
  -4   6   4        2.97        2.10      0.55 o 
  -2   6   4       13.83        7.03      0.61 o 
   0   6   4      455.12      533.49      3.91 o 
   2   6   4     1525.98     1706.26      5.35 o 
   4   6   4       60.25       57.88      0.89 o 
   6   6   4      401.47      398.84      1.87 o 
  -5   7   4      806.30      823.85      6.67 o 
  -3   7   4      131.62      123.36      1.61 o 
  -1   7   4      285.86      359.80      2.84 o 
   1   7   4       60.07       83.87      1.21 o 
   3   7   4      116.18      109.61      1.04 o 
   5   7   4      187.62      188.99      2.71 o 
   7   7   4       72.62       64.36      2.20 o 
  -6   8   4        6.18        5.21      1.08 o 
  -4   8   4       57.88       58.13      1.33 o 
  -2   8   4        0.01       -0.70      0.70 o 
   0   8   4      469.29      545.68      2.51 o 
   2   8   4       14.59       12.54      0.83 o 
   4   8   4        0.04       -0.97      0.97 o 
   6   8   4       70.07       66.96      1.24 o 
   8   8   4        5.20        5.16      1.45 o 
  -7   9   4        4.65        6.60      1.26 o 
  -5   9   4        6.14        1.23      1.14 o 
  -3   9   4       91.24       91.81      1.24 o 
  -1   9   4       10.46       14.47      0.86 o 
   1   9   4      211.55      222.32      1.85 o 
   3   9   4       39.85       35.60      1.22 o 
   5   9   4       73.13       78.68      1.89 o 
   7   9   4       55.50       61.78      2.62 o 
  -4  10   4      241.01      248.12      3.82 o 
  -2  10   4        0.43        0.57      0.96 o 
   0  10   4       94.17       99.46      1.90 o 
   2  10   4      119.59      111.32      1.98 o 
   4  10   4      126.98      116.71      2.72 o 
  -3  11   4        2.68        6.91      3.31 o 
  -1  11   4        3.26        4.80      1.45 o 
   1  11   4       35.93       28.72      1.29 o 
   3  11   4       95.80      110.33      3.37 o 
   0   1   5     5846.44     4841.87     32.27 o 
  -1   2   5    10466.74     8581.94    113.27 o 
   1   2   5     7078.53     6091.77     37.01 o 
  -2   3   5      129.98      155.01      1.41 o 
   0   3   5       10.03       20.84      0.48 o 
   2   3   5      245.15      277.37      1.36 o 
  -3   4   5     1487.77     1568.40      7.47 o 
  -1   4   5     4362.35     4535.32     16.70 o 
   1   4   5      264.02      381.24      2.67 o 
   3   4   5     1071.14     1208.40      5.31 o 
  -4   5   5      116.62      120.90      0.82 o 
  -2   5   5     1027.97     1163.68      5.61 o 
   0   5   5     1772.15     1985.38      6.85 o 
   2   5   5        8.01       13.74      0.33 o 
   4   5   5      296.34      293.89      2.05 o 
  -5   6   5      958.92      984.08      7.53 o 
  -3   6   5      330.62      365.28      2.08 o 
  -1   6   5     2592.08     2602.61      9.90 o 
   1   6   5       48.39       61.31      0.81 o 
   3   6   5       29.54       41.45      0.62 o 
   5   6   5      474.68      452.66      4.18 o 
  -6   7   5       38.03       38.15      1.07 o 
  -4   7   5      230.69      215.66      3.15 o 
  -2   7   5      394.90      481.81      4.19 o 
   0   7   5      479.03      529.33      2.43 o 
   2   7   5      378.81      344.63      3.17 o 
   4   7   5      295.72      279.24      1.83 o 
   6   7   5        4.01        2.67      0.79 o 
  -7   8   5       20.69       21.15      1.16 o 
  -5   8   5      327.95      290.10      2.16 o 
  -3   8   5      152.51      141.68      1.43 o 
  -1   8   5      105.67      123.93      1.12 o 
   1   8   5       43.76       41.59      0.88 o 
   3   8   5      179.71      162.56      2.05 o 
   5   8   5        8.11       10.06      0.97 o 
   7   8   5      167.34      166.10      2.69 o 
  -6   9   5        6.90        9.50      1.78 o 
  -4   9   5       63.16       56.04      3.18 o 
  -2   9   5       30.10       26.77      0.98 o 
   0   9   5      471.52      497.99      4.18 o 
   2   9   5      193.47      182.24      1.44 o 
   4   9   5        0.91        0.51      1.08 o 
   6   9   5        5.13        1.37      1.14 o 
  -5  10   5       38.41       45.70      1.75 o 
  -3  10   5       64.75       56.72      1.37 o 
  -1  10   5        0.18        0.23      0.93 o 
   1  10   5        0.38        0.74      1.04 o 
   3  10   5       25.53       29.02      1.31 o 
   5  10   5      211.53      230.25      2.70 o 
  -2  11   5       32.91       29.49      1.68 o 
   0  11   5       56.50       52.98      1.39 o 
   2  11   5      118.92      116.18      2.57 o 
   1   1   6      344.33      316.75      1.83 o 
   0   2   6      848.12      821.25      2.95 o 
   2   2   6      699.53      659.10      2.55 o 
  -1   3   6       84.03       88.87      0.76 o 
   1   3   6      271.89      280.82      1.17 o 
   3   3   6     5672.86     5625.64     15.58 o 
  -2   4   6     1174.22     1181.18      6.97 o 
   0   4   6     2706.64     2907.23      8.95 o 
   2   4   6      295.12      326.55      1.62 o 
   4   4   6      388.78      368.32      3.41 o 
  -3   5   6       15.34       41.97      0.64 o 
  -1   5   6     1569.85     1771.52      5.45 o 
   1   5   6     1268.46     1265.28      5.96 o 
   3   5   6       59.92       65.22      0.82 o 
   5   5   6      364.62      333.43      3.01 o 
  -4   6   6      105.24      106.85      1.38 o 
  -2   6   6       75.27       67.37      0.87 o 
   0   6   6      124.45      123.08      1.56 o 
   2   6   6       11.54        4.79      0.48 o 
   4   6   6      101.06       86.61      1.03 o 
   6   6   6        7.71        5.54      0.89 o 
  -5   7   6       70.60       71.63      1.40 o 
  -3   7   6      343.28      348.52      2.03 o 
  -1   7   6      585.76      602.74      3.92 o 
   1   7   6      182.01      227.45      1.50 o 
   3   7   6        0.08        0.24      0.66 o 
   5   7   6      471.25      486.23      2.89 o 
   7   7   6        8.78        5.84      1.02 o 
  -6   8   6       50.27       47.81      1.24 o 
  -4   8   6      335.93      329.08      1.97 o 
  -2   8   6       86.59       85.56      1.10 o 
   0   8   6      137.59      126.82      1.18 o 
   2   8   6      203.98      178.68      2.18 o 
   4   8   6       49.14       44.09      1.21 o 
   6   8   6       27.11       18.24      1.15 o 
   8   8   6       43.91       38.27      1.52 o 
  -7   9   6        0.07       -0.51      1.42 o 
  -5   9   6        0.01       -1.22      1.25 o 
  -3   9   6       68.66       67.79      1.66 o 
  -1   9   6        9.19        7.91      0.86 o 
   1   9   6      354.15      353.06      3.37 o 
   3   9   6      361.33      360.63      4.40 o 
   5   9   6       20.07       21.49      1.14 o 
   7   9   6        4.87        3.44      2.33 o 
  -4  10   6        0.58       -0.13      1.33 o 
  -2  10   6       47.70       46.87      1.37 o 
   0  10   6       51.37       51.72      1.34 o 
   2  10   6       30.55       33.76      1.42 o 
   4  10   6       28.27       37.16      2.25 o 
  -3  11   6        1.25        5.64      2.12 o 
  -1  11   6      245.33      259.16      4.97 o 
   1  11   6       94.10       76.26      1.61 o 
   3  11   6        5.71        5.79      2.53 o 
   0   1   7      381.03      403.05      1.87 o 
  -1   2   7      453.34      555.65      1.75 o 
   1   2   7      191.36      211.40      1.86 o 
  -2   3   7     1144.00     1167.70      5.84 o 
   0   3   7     3884.89     3897.17      5.23 o 
   2   3   7       80.14       91.63      0.82 o 
  -3   4   7       42.04       46.93      0.82 o 
  -1   4   7     1545.61     1541.39      5.33 o 
   1   4   7     3317.13     3284.73     10.85 o 
   3   4   7      122.75       97.01      1.25 o 
  -4   5   7       23.89       53.34      0.93 o 
  -2   5   7     2448.14     2785.81      8.80 o 
   0   5   7       18.40       22.90      0.88 o 
   2   5   7       69.31       61.17      0.97 o 
   4   5   7       47.88       51.70      0.80 o 
  -5   6   7       37.51       36.97      1.29 o 
  -3   6   7      775.00      821.21      6.54 o 
  -1   6   7       27.78       41.48      0.89 o 
   1   6   7        0.27        0.48      0.47 o 
   3   6   7       93.12      112.29      1.19 o 
   5   6   7       87.03       98.52      1.87 o 
  -6   7   7       16.98       15.75      1.05 o 
  -4   7   7        4.58        3.67      0.93 o 
  -2   7   7        2.80        1.97      0.67 o 
   0   7   7       47.53       55.94      0.84 o 
   2   7   7       44.12       55.65      0.98 o 
   4   7   7      107.20      105.95      1.35 o 
   6   7   7       84.83       79.12      1.34 o 
  -7   8   7      154.24      157.06      1.79 o 
  -5   8   7        6.83        3.97      1.12 o 
  -3   8   7       35.11       42.32      1.00 o 
  -1   8   7      319.24      332.86      2.37 o 
   1   8   7        0.00       -0.62      0.74 o 
   3   8   7      154.20      160.93      2.06 o 
   5   8   7       84.66       75.10      1.41 o 
   7   8   7       78.61       86.07      1.92 o 
  -6   9   7       12.92       11.32      1.91 o 
  -4   9   7        3.36        1.50      1.03 o 
  -2   9   7       95.37       83.69      1.66 o 
   0   9   7       15.90       15.67      0.88 o 
   2   9   7      152.79      171.69      2.11 o 
   4   9   7       61.28       61.48      1.39 o 
   6   9   7       88.57       97.47      1.53 o 
  -3  10   7        0.46        0.21      1.02 o 
  -1  10   7       23.36       27.62      1.05 o 
   1  10   7       32.09       29.09      1.33 o 
   3  10   7       11.19        7.04      1.24 o 
   5  10   7       68.21       79.45      2.04 o 
  -2  11   7       30.49       26.25      2.50 o 
   0  11   7       40.14       35.14      1.62 o 
   2  11   7       40.25       48.48      5.43 o 
   0   0   8       15.13       13.40      0.42 o 
   1   1   8    10550.66     8275.18    100.88 o 
   0   2   8     1314.85     1299.37      7.43 o 
   2   2   8      113.41       93.30      0.75 o 
  -1   3   8        1.57        1.47      0.25 o 
   1   3   8       61.00       51.26      0.78 o 
   3   3   8     1469.38     1524.79      4.30 o 
  -2   4   8       76.28      114.71      0.97 o 
   0   4   8      835.65      982.50      3.93 o 
   2   4   8        3.42       11.54      0.39 o 
   4   4   8        7.22        9.09      0.57 o 
  -3   5   8        1.27        3.93      0.62 o 
  -1   5   8      291.53      289.63      1.52 o 
   1   5   8      932.33     1053.10      5.71 o 
   3   5   8      773.56      680.16      5.70 o 
   5   5   8        9.77        5.43      0.75 o 
  -4   6   8       31.00       21.14      0.85 o 
  -2   6   8      124.66      127.59      0.95 o 
   0   6   8      186.50      204.23      1.56 o 
   2   6   8        3.08        2.98      0.52 o 
   4   6   8      234.59      205.51      2.11 o 
   6   6   8      116.00      105.55      1.41 o 
  -5   7   8      339.26      323.16      4.45 o 
  -3   7   8       11.60       14.31      0.81 o 
  -1   7   8      156.00      167.03      1.17 o 
   1   7   8       55.87       59.02      0.85 o 
   3   7   8      152.39      141.89      1.76 o 
   5   7   8      170.01      150.03      1.32 o 
   7   7   8      210.56      205.92      1.69 o 
  -6   8   8       29.27       29.42      1.10 o 
  -4   8   8        9.95       11.82      1.01 o 
  -2   8   8        6.67        4.28      0.83 o 
   0   8   8       26.87       20.30      0.83 o 
   2   8   8       50.41       41.90      1.14 o 
   4   8   8       80.72       80.25      1.25 o 
   6   8   8        9.96        9.43      1.11 o 
   8   8   8       36.97       38.73      5.61 o 
  -5   9   8        1.66       -1.04      1.06 o 
  -3   9   8       59.51       60.13      1.40 o 
  -1   9   8        0.41       -0.68      0.83 o 
   1   9   8        2.71        1.23      0.97 o 
   3   9   8        9.05        7.58      1.13 o 
   5   9   8       15.99       13.57      1.21 o 
  -4  10   8        4.73        2.37      1.28 o 
  -2  10   8       79.76       74.81      1.42 o 
   0  10   8       62.94       60.48      1.66 o 
   2  10   8        8.36        9.10      1.10 o 
   4  10   8        3.25        2.85      1.22 o 
  -1  11   8        2.44        1.49      2.02 o 
   1  11   8        0.01       -0.39      1.53 o 
   0   1   9       22.56       38.76      0.60 o 
  -1   2   9      112.08      117.34      0.60 o 
   1   2   9      931.17      913.75      3.56 o 
  -2   3   9      303.24      284.80      1.58 o 
   0   3   9      620.63      629.23      2.60 o 
   2   3   9       88.62      117.57      1.91 o 
  -3   4   9       14.90       22.45      0.53 o 
  -1   4   9       89.86       70.04      0.91 o 
   1   4   9      744.92      856.13      3.95 o 
   3   4   9      197.68      204.61      1.80 o 
  -4   5   9       27.43       24.84      0.86 o 
  -2   5   9     1037.59      963.42      4.41 o 
   0   5   9      512.82      472.24      3.15 o 
   2   5   9       11.51       11.68      0.53 o 
   4   5   9       97.46       97.23      1.06 o 
  -5   6   9        1.18        0.19      0.86 o 
  -3   6   9       45.95       48.02      0.89 o 
  -1   6   9      140.51      150.66      1.19 o 
   1   6   9       60.58       70.67      0.80 o 
   3   6   9      795.01      783.31      7.01 o 
   5   6   9       28.46       28.97      1.01 o 
  -6   7   9       58.29       57.48      1.19 o 
  -4   7   9      220.87      217.37      2.15 o 
  -2   7   9        8.97        6.35      0.71 o 
   0   7   9       13.66       11.05      0.71 o 
   2   7   9       79.26       71.83      0.88 o 
   4   7   9       56.62       67.11      1.13 o 
   6   7   9        9.32        8.11      0.94 o 
  -7   8   9       68.52       74.60      1.40 o 
  -5   8   9       27.85       22.15      1.06 o 
  -3   8   9      208.85      205.97      1.68 o 
  -1   8   9       84.50      101.59      1.39 o 
   1   8   9       34.05       35.67      0.96 o 
   3   8   9      217.29      208.95      3.75 o 
   5   8   9       14.50        9.81      1.09 o 
   7   8   9       19.53       20.62      1.31 o 
  -6   9   9       25.87       31.23      1.81 o 
  -4   9   9       32.75       30.20      1.18 o 
  -2   9   9      154.25      167.06      2.43 o 
   0   9   9      130.44      121.02      1.26 o 
   2   9   9      192.06      186.49      1.69 o 
   4   9   9        1.55        1.42      1.08 o 
   6   9   9       49.13       54.47      1.80 o 
  -3  10   9        0.00       -0.72      1.12 o 
  -1  10   9        0.77        0.67      0.97 o 
   1  10   9       82.52       80.59      2.26 o 
   3  10   9       17.63       16.02      1.29 o 
   5  10   9       29.89       28.66      2.13 o 
  -2  11   9        0.20        0.38      1.92 o 
   0  11   9        0.26       -0.22      1.43 o 
   2  11   9       26.69       27.72      3.10 o 
   1   1  10     8649.24     7587.73     54.61 o 
   0   2  10     1021.09      978.11      4.64 o 
   2   2  10       74.99       72.52      0.46 o 
  -1   3  10       63.63       73.83      0.95 o 
   1   3  10      263.63      314.53      1.55 o 
   3   3  10     2610.40     2904.36     12.93 o 
  -2   4  10      187.96      236.57      2.30 o 
   0   4  10      831.55      863.35      3.97 o 
   2   4  10      148.90      146.58      0.76 o 
   4   4  10      127.31      121.31      1.02 o 
  -3   5  10       99.90      101.88      1.10 o 
  -1   5  10      303.93      311.07      1.98 o 
   1   5  10      210.77      262.22      1.05 o 
   3   5  10      172.82      211.25      1.80 o 
   5   5  10      287.06      286.54      2.61 o 
  -4   6  10      536.52      544.96      3.37 o 
  -2   6  10      107.77      116.89      1.23 o 
   0   6  10       18.71       19.35      0.65 o 
   2   6  10      310.60      349.67      1.96 o 
   4   6  10       21.48       33.94      0.99 o 
   6   6  10        0.35       -0.55      0.91 o 
  -5   7  10      274.05      242.67      1.92 o 
  -3   7  10       13.09       19.35      0.90 o 
  -1   7  10       42.79       41.68      0.85 o 
   1   7  10       35.74       24.56      0.83 o 
   3   7  10      157.18      129.36      1.73 o 
   5   7  10      723.72      685.83      4.63 o 
   7   7  10        3.54        1.32      1.00 o 
  -6   8  10        8.62        9.87      1.01 o 
  -4   8  10        0.01       -0.82      1.02 o 
  -2   8  10      240.18      248.00      1.86 o 
   0   8  10        0.87        0.40      0.79 o 
   2   8  10       16.23       20.38      0.94 o 
   4   8  10      255.72      260.03      1.83 o 
   6   8  10        1.04        1.13      1.14 o 
  -5   9  10       22.05       17.01      1.19 o 
  -3   9  10      268.75      266.04      2.25 o 
  -1   9  10        0.21        0.32      0.85 o 
   1   9  10       87.67       85.07      1.46 o 
   3   9  10      180.75      180.61      2.58 o 
   5   9  10        0.02       -0.67      1.27 o 
  -2  10  10       20.37       17.37      1.22 o 
   0  10  10       31.37       29.88      1.19 o 
   2  10  10       31.71       26.09      1.64 o 
   4  10  10        1.77       -0.07      1.48 o 
  -1  11  10      106.45      117.11      4.63 o 
   1  11  10        1.96        0.34      1.61 o 
   0   1  11     3413.44     3466.14     14.19 o 
  -1   2  11     1517.47     1389.32      3.37 o 
   1   2  11     1635.64     1653.60      3.90 o 
  -2   3  11      162.90      161.58      1.19 o 
   0   3  11       88.65      100.94      0.77 o 
   2   3  11     1077.23     1199.13      3.61 o 
  -3   4  11       19.91       13.98      0.58 o 
  -1   4  11      164.70      150.64      0.87 o 
   1   4  11      830.43      912.56      4.47 o 
   3   4  11       71.09       77.48      0.79 o 
  -4   5  11      269.74      271.76      1.54 o 
  -2   5  11       52.88       43.19      0.77 o 
   0   5  11        0.06        1.85      0.44 o 
   2   5  11       16.54       24.78      0.58 o 
   4   5  11      345.42      320.25      1.98 o 
  -5   6  11      141.36      120.83      1.74 o 
  -3   6  11      633.24      631.28      2.74 o 
  -1   6  11       87.31       83.46      1.00 o 
   1   6  11      104.60      108.88      0.96 o 
   3   6  11      407.15      372.29      1.73 o 
   5   6  11      465.05      427.70      2.84 o 
  -6   7  11      227.93      197.17      1.79 o 
  -4   7  11      153.79      156.70      1.44 o 
  -2   7  11       15.04       14.01      0.94 o 
   0   7  11      135.24      155.98      1.28 o 
   2   7  11        1.58        1.81      0.74 o 
   4   7  11      417.31      400.96      3.82 o 
   6   7  11        2.87        4.89      0.97 o 
  -7   8  11       42.95       43.29      1.92 o 
  -5   8  11        3.13        1.35      1.04 o 
  -3   8  11       33.25       31.24      1.17 o 
  -1   8  11        2.55        1.52      0.82 o 
   1   8  11      230.28      201.89      1.81 o 
   3   8  11       61.78       50.52      1.26 o 
   5   8  11        3.31        3.10      1.21 o 
   7   8  11       20.17       13.41      1.77 o 
  -4   9  11       72.79       74.20      1.52 o 
  -2   9  11       16.62       12.99      1.14 o 
   0   9  11        0.60        0.53      0.89 o 
   2   9  11        0.25        0.89      0.97 o 
   4   9  11       22.69       20.96      1.53 o 
   6   9  11        0.34       -0.35      1.50 o 
  -3  10  11      115.80      120.99      2.97 o 
  -1  10  11       34.03       33.30      1.15 o 
   1  10  11       20.60       13.11      1.18 o 
   3  10  11        0.00       -0.06      1.49 o 
   0   0  12     7339.43     7392.94     14.05 o 
   1   1  12      565.28      505.68      1.97 o 
   0   2  12     1383.17     1774.04      8.17 o 
   2   2  12     2353.22     2406.75      7.77 o 
  -1   3  12      122.71      138.45      1.05 o 
   1   3  12        0.36        0.45      0.35 o 
   3   3  12      873.86      834.42      2.27 o 
  -2   4  12       89.21      113.93      1.28 o 
   0   4  12      344.68      432.42      2.09 o 
   2   4  12     1299.18     1423.90      3.51 o 
   4   4  12      186.28      180.72      1.79 o 
  -3   5  12       19.49       15.29      0.84 o 
  -1   5  12       52.78       62.25      0.77 o 
   1   5  12      481.73      505.25      2.62 o 
   3   5  12       89.78       77.07      0.91 o 
   5   5  12      550.31      584.29      4.68 o 
  -4   6  12       21.02       31.14      1.07 o 
  -2   6  12        3.26        6.11      0.78 o 
   0   6  12      756.37      832.91      6.55 o 
   2   6  12      147.93      172.00      1.63 o 
   4   6  12      136.13      114.99      1.52 o 
   6   6  12       31.79       26.12      1.04 o 
  -5   7  12       17.06       16.14      1.01 o 
  -3   7  12       10.96        9.60      1.03 o 
  -1   7  12      183.26      193.39      1.43 o 
   1   7  12      423.80      416.00      3.04 o 
   3   7  12        8.26       10.96      0.91 o 
   5   7  12        0.05       -0.41      1.12 o 
   7   7  12        4.29        0.90      1.11 o 
  -6   8  12       31.94       29.39      1.19 o 
  -4   8  12      183.56      186.75      1.65 o 
  -2   8  12       30.24       23.64      1.09 o 
   0   8  12        1.01        2.13      0.84 o 
   2   8  12      209.53      185.05      3.35 o 
   4   8  12      207.65      196.64      2.86 o 
   6   8  12       22.16       19.05      1.28 o 
  -5   9  12       10.35       11.16      2.76 o 
  -3   9  12       88.47       94.13      1.51 o 
  -1   9  12       85.68       97.48      1.37 o 
   1   9  12       28.34       32.19      1.20 o 
   3   9  12      109.75      107.26      2.26 o 
   5   9  12        0.08       -1.69      2.08 o 
  -2  10  12       45.39       52.49      1.73 o 
   0  10  12        9.14       12.01      1.11 o 
   2  10  12        5.30        2.70      1.20 o 
   0   1  13     3830.54     3870.03     15.49 o 
  -1   2  13      362.38      291.41      2.05 o 
   1   2  13     2331.92     2778.36      8.79 o 
  -2   3  13     2570.55     2624.79      6.57 o 
   0   3  13      898.20      878.38      6.78 o 
   2   3  13       55.53       39.03      1.60 o 
  -3   4  13      323.92      336.44      2.60 o 
  -1   4  13       19.31       24.90      0.54 o 
   1   4  13     2030.05     2201.19      8.30 o 
   3   4  13     1950.61     1942.86      4.53 o 
  -4   5  13      112.96      127.92      2.04 o 
  -2   5  13      333.06      304.16      1.58 o 
   0   5  13        1.69        0.07      0.49 o 
   2   5  13      189.93      177.08      1.30 o 
   4   5  13      172.00      191.99      1.73 o 
  -5   6  13      502.98      457.45      3.29 o 
  -3   6  13       10.26       12.30      0.95 o 
  -1   6  13        8.64       11.63      0.80 o 
   1   6  13        7.93        4.31      0.59 o 
   3   6  13       41.57       36.99      1.09 o 
   5   6  13      151.30      135.75      1.99 o 
  -6   7  13        1.50        2.89      0.97 o 
  -4   7  13       33.29       30.83      1.08 o 
  -2   7  13       12.02       13.41      1.11 o 
   0   7  13      188.16      171.14      2.17 o 
   2   7  13        0.30       -0.43      0.76 o 
   4   7  13      177.55      139.29      1.80 o 
   6   7  13       55.61       42.39      1.21 o 
  -5   8  13      252.03      238.97      2.23 o 
  -3   8  13      113.32      109.31      1.51 o 
  -1   8  13      114.93      130.09      1.72 o 
   1   8  13       64.09       68.04      1.17 o 
   3   8  13        0.32       -1.02      1.39 o 
   5   8  13        0.13       -0.30      1.27 o 
  -4   9  13       16.45       18.49      1.25 o 
  -2   9  13        2.28        2.99      1.17 o 
   0   9  13      115.48       97.61      1.71 o 
   2   9  13      120.98      107.45      1.40 o 
   4   9  13        8.35        4.66      1.52 o 
  -1  10  13       34.66       27.81      1.49 o 
   1  10  13      104.75      101.11      2.85 o 
   3  10  13        0.17        1.58      2.32 o 
   1   1  14      171.37      163.82      1.50 o 
   0   2  14       43.70       56.91      0.65 o 
   2   2  14        2.58        2.03      0.45 o 
  -1   3  14       19.07       18.32      0.54 o 
   1   3  14      132.91       89.47      0.68 o 
   3   3  14     1231.00     1149.21      4.53 o 
  -2   4  14      659.19      599.76      3.65 o 
   0   4  14        2.93        3.00      0.45 o 
   2   4  14      970.01     1041.03      4.52 o 
   4   4  14       17.69       18.17      0.78 o 
  -3   5  14      151.30      155.33      1.42 o 
  -1   5  14      644.36      720.96      4.34 o 
   1   5  14      132.86      129.98      0.98 o 
   3   5  14      469.70      443.11      3.74 o 
   5   5  14       16.70       17.41      1.04 o 
  -4   6  14        9.06        7.33      1.00 o 
  -2   6  14       20.39       25.46      1.03 o 
   0   6  14        1.30        0.44      0.78 o 
   2   6  14        0.00       -0.24      0.62 o 
   4   6  14       76.48       76.92      1.42 o 
   6   6  14        1.78        2.67      0.91 o 
  -5   7  14      133.60      133.55      1.54 o 
  -3   7  14       15.06       13.87      1.07 o 
  -1   7  14        1.14        2.34      1.09 o 
   1   7  14      388.06      359.16      3.71 o 
   3   7  14      300.85      306.49      3.05 o 
   5   7  14        5.28        3.18      1.22 o 
   7   7  14       35.44       37.07      1.46 o 
  -6   8  14        5.57        6.46      1.38 o 
  -4   8  14       47.21       49.84      1.37 o 
  -2   8  14       28.39       26.83      1.16 o 
   0   8  14       77.05       69.25      1.33 o 
   2   8  14      125.63      125.02      1.68 o 
   4   8  14       60.65       62.91      1.70 o 
   6   8  14        4.97        7.50      1.81 o 
  -3   9  14       11.52       12.23      1.26 o 
  -1   9  14       30.79       28.29      1.27 o 
   1   9  14       22.52       24.70      1.18 o 
   3   9  14       67.04       61.31      1.84 o 
   5   9  14       25.82       16.20      2.40 o 
  -2  10  14       11.73        8.26      2.96 o 
   0  10  14       22.93       30.64      2.54 o 
   2  10  14        1.26        1.35      1.41 o 
   0   1  15      243.54      217.23      1.48 o 
  -1   2  15       33.25       33.72      0.64 o 
   1   2  15     1603.41     1557.35      4.59 o 
  -2   3  15       77.99       80.12      1.23 o 
   0   3  15      232.34      255.50      1.07 o 
   2   3  15     2816.21     2743.11      6.18 o 
  -3   4  15      552.17      530.67      3.27 o 
  -1   4  15        5.46       10.63      0.59 o 
   1   4  15      115.33       93.55      0.82 o 
   3   4  15      161.32      162.97      1.13 o 
  -4   5  15        0.71        0.70      1.01 o 
  -2   5  15      913.71      945.47      6.03 o 
   0   5  15      990.29      963.18      5.27 o 
   2   5  15      298.55      333.69      1.85 o 
   4   5  15      260.06      286.60      2.26 o 
  -5   6  15       75.24       67.52      1.50 o 
  -3   6  15       90.49       97.54      1.37 o 
  -1   6  15     1646.57     1675.26     10.57 o 
   1   6  15      193.96      174.86      1.28 o 
   3   6  15        3.98        2.12      0.80 o 
   5   6  15        2.42        0.73      0.98 o 
  -6   7  15      193.87      186.42      1.75 o 
  -4   7  15      318.95      327.82      3.24 o 
  -2   7  15        7.31       13.17      1.23 o 
   0   7  15      226.23      220.38      2.79 o 
   2   7  15      343.67      360.06      1.94 o 
   4   7  15        0.16        1.61      1.23 o 
   6   7  15       66.33       60.83      1.31 o 
  -5   8  15        6.24        5.38      1.20 o 
  -3   8  15       50.65       51.18      1.34 o 
  -1   8  15      808.26      831.69      4.67 o 
   1   8  15      302.67      286.36      3.27 o 
   3   8  15      157.07      137.38      3.23 o 
   5   8  15        2.10        1.47      1.40 o 
  -2   9  15       32.33       34.29      1.29 o 
   0   9  15        7.27       11.08      1.10 o 
   2   9  15        0.79        1.34      1.02 o 
   4   9  15       39.68       49.88      4.02 o 
  -1  10  15       34.71       31.78      3.04 o 
   1  10  15      293.87      284.87      2.70 o 
   0   0  16        7.15        1.34      1.64 o 
   1   1  16      395.80      437.55      3.40 o 
   0   2  16      880.09      901.56      4.22 o 
   2   2  16      221.48      272.38      1.61 o 
  -1   3  16      123.19      133.14      1.01 o 
   1   3  16       12.19       12.47      0.60 o 
   3   3  16       95.88      100.90      1.26 o 
  -2   4  16     3779.12     3692.50     11.63 o 
   0   4  16     1093.74     1086.20      3.65 o 
   2   4  16     1660.71     1656.18      7.10 o 
   4   4  16       94.61      103.22      1.17 o 
  -3   5  16      294.03      282.24      4.62 o 
  -1   5  16       26.40       26.93      0.95 o 
   1   5  16       35.44       35.21      0.73 o 
   3   5  16      233.72      240.28      1.88 o 
   5   5  16       99.89       97.64      2.08 o 
  -4   6  16      123.76      139.64      2.04 o 
  -2   6  16     2238.89     2234.48      7.08 o 
   0   6  16     1989.02     2029.53     10.07 o 
   2   6  16       18.45       21.55      0.81 o 
   4   6  16       12.62       10.39      1.08 o 
   6   6  16      109.49      113.24      1.58 o 
  -5   7  16        7.50       10.67      1.24 o 
  -3   7  16       11.02       14.51      1.17 o 
  -1   7  16       11.84       16.10      2.02 o 
   1   7  16        0.07       -0.55      0.90 o 
   3   7  16        6.61        3.16      1.22 o 
   5   7  16        0.29       -1.20      1.20 o 
  -4   8  16       67.62       66.98      1.34 o 
  -2   8  16      109.42      109.74      2.83 o 
   0   8  16      501.20      504.41      5.62 o 
   2   8  16       44.14       48.61      1.47 o 
   4   8  16        0.74        2.47      1.30 o 
  -3   9  16       27.82       24.79      3.19 o 
  -1   9  16       11.00       14.33      1.22 o 
   1   9  16        2.28        6.00      1.26 o 
   3   9  16       16.19       15.89      1.92 o 
   0   1  17       24.42       28.08      0.93 o 
  -1   2  17      152.82      129.32      1.00 o 
   1   2  17      319.29      305.95      1.89 o 
  -2   3  17       11.75       18.06      0.70 o 
   0   3  17      139.81      118.82      1.05 o 
   2   3  17        0.15        0.83      0.72 o 
  -3   4  17      453.55      427.32      2.18 o 
  -1   4  17     2109.17     2024.26      5.15 o 
   1   4  17      317.08      353.62      2.04 o 
   3   4  17        8.67        9.74      0.87 o 
  -4   5  17       13.31       13.76      1.14 o 
  -2   5  17       89.52       95.97      1.45 o 
   0   5  17       11.34        8.44      0.72 o 
   2   5  17      330.01      322.22      2.28 o 
   4   5  17       82.71       88.07      2.46 o 
  -5   6  17      403.88      419.05      2.45 o 
  -3   6  17      896.92      923.13      5.38 o 
  -1   6  17       27.20       30.57      1.11 o 
   1   6  17       21.02       25.48      0.79 o 
   3   6  17       21.19       28.73      1.03 o 
   5   6  17      107.41      111.68      1.73 o 
  -6   7  17       70.52       67.84      1.66 o 
  -4   7  17        1.65        1.55      1.15 o 
  -2   7  17      472.56      490.40      4.66 o 
   0   7  17      207.58      225.07      1.79 o 
   2   7  17        0.12       -0.43      0.92 o 
   4   7  17        1.19        0.78      1.21 o 
   6   7  17       37.46       30.94      1.64 o 
  -5   8  17       31.63       26.90      2.24 o 
  -3   8  17       12.78       12.13      1.27 o 
  -1   8  17        2.47        3.03      1.47 o 
   1   8  17       46.87       44.48      1.26 o 
   3   8  17       10.35        9.12      1.47 o 
   5   8  17        0.21        0.79      1.77 o 
  -2   9  17       38.76       33.93      2.51 o 
   0   9  17      312.42      326.88      6.19 o 
   2   9  17       11.30        6.86      2.41 o 
   1   1  18       36.17       26.89      0.77 o 
   0   2  18        3.75        0.93      0.77 o 
   2   2  18      179.79      149.34      1.16 o 
  -1   3  18      412.83      420.20      2.77 o 
   1   3  18     1184.94     1172.97      7.27 o 
   3   3  18      929.15      894.06      4.53 o 
  -2   4  18     1775.01     1681.52      5.57 o 
   0   4  18      378.03      371.82      1.48 o 
   2   4  18     1932.92     1818.24     14.76 o 
   4   4  18      176.25      164.03      1.59 o 
  -3   5  18     1305.15     1329.69      9.72 o 
  -1   5  18     3236.12     3274.73      9.42 o 
   1   5  18      621.63      605.15      4.40 o 
   3   5  18       31.74       33.96      0.92 o 
   5   5  18       11.85       16.72      1.37 o 
  -4   6  18        0.93        2.68      1.09 o 
  -2   6  18       10.67       12.89      1.42 o 
   0   6  18       21.53       21.80      0.99 o 
   2   6  18       44.59       45.98      0.94 o 
   4   6  18       23.75       18.32      1.24 o 
   6   6  18        1.78        1.92      1.33 o 
  -5   7  18      118.80      121.48      1.74 o 
  -3   7  18      145.61      138.42      3.90 o 
  -1   7  18      963.65      959.78      5.32 o 
   1   7  18      238.33      238.94      2.15 o 
   3   7  18       37.88       34.71      1.40 o 
   5   7  18        9.95        9.20      1.33 o 
  -4   8  18        7.24        6.34      2.29 o 
  -2   8  18        4.25        2.83      1.25 o 
   0   8  18      251.49      257.70      5.62 o 
   2   8  18       55.35       58.80      2.14 o 
   4   8  18       14.34       11.19      1.86 o 
  -1   9  18      133.55      127.04      4.74 o 
   1   9  18      158.71      150.09      4.36 o 
   0   1  19        6.56        2.29      1.03 o 
  -1   2  19       90.06       69.32      1.10 o 
   1   2  19      330.61      376.48      2.36 o 
  -2   3  19       43.29       42.76      1.40 o 
   0   3  19      616.29      649.16      3.33 o 
   2   3  19      215.17      202.04      1.53 o 
  -3   4  19      381.34      376.34      3.55 o 
  -1   4  19      171.36      168.73      2.02 o 
   1   4  19      311.26      308.46      3.20 o 
   3   4  19       66.09       55.86      1.11 o 
  -4   5  19      328.70      318.25      2.67 o 
  -2   5  19        2.60        7.81      1.08 o 
   0   5  19       14.33       14.81      0.81 o 
   2   5  19        1.19        2.12      0.83 o 
   4   5  19        6.87        7.79      1.13 o 
  -5   6  19       12.20       11.91      1.64 o 
  -3   6  19       82.11       75.00      1.41 o 
  -1   6  19       37.94       44.07      1.03 o 
   1   6  19       85.72       85.81      1.20 o 
   3   6  19       11.68       11.56      0.88 o 
   5   6  19       33.95       35.90      1.64 o 
  -4   7  19       10.31        7.97      1.18 o 
  -2   7  19        4.03        2.99      1.08 o 
   0   7  19      220.34      213.52      2.95 o 
   2   7  19       18.52       21.61      1.57 o 
   4   7  19        0.51        1.12      1.27 o 
  -3   8  19        0.00       -1.93      1.93 o 
  -1   8  19       41.39       38.17      1.42 o 
   1   8  19        5.33        5.19      1.41 o 
   3   8  19      121.82      139.66      3.44 o 
   0   9  19       12.28        8.29      2.71 o 
   0   0  20      193.64      187.03      3.81 o 
   1   1  20       10.52        7.98      1.02 o 
   0   2  20      748.77      684.96      3.66 o 
   2   2  20      193.51      193.44      2.82 o 
  -1   3  20       37.18       31.29      1.90 o 
   1   3  20      764.68      735.19      3.76 o 
   3   3  20      622.52      627.09      4.16 o 
  -2   4  20      344.17      354.46      2.62 o 
   0   4  20      286.30      298.40      3.24 o 
   2   4  20       28.38       29.55      0.93 o 
   4   4  20        4.92        1.79      1.00 o 
  -3   5  20        1.73        0.79      0.99 o 
  -1   5  20        0.55        1.28      0.84 o 
   1   5  20      355.58      329.54      2.37 o 
   3   5  20       45.08       42.21      1.06 o 
   5   5  20       76.32       83.61      1.84 o 
  -4   6  20      226.09      228.26      2.21 o 
  -2   6  20       90.08       90.69      1.90 o 
   0   6  20      303.50      293.67      3.40 o 
   2   6  20        0.49        0.30      0.86 o 
   4   6  20       22.87       19.58      1.49 o 
   6   6  20       48.77       37.79      2.58 o 
  -5   7  20      172.63      186.20      5.15 o 
  -3   7  20      151.19      158.53      1.79 o 
  -1   7  20       27.85       27.03      1.28 o 
   1   7  20      197.95      201.72      2.04 o 
   3   7  20       19.72       29.39      1.66 o 
   5   7  20       18.12       25.23      1.86 o 
  -2   8  20        9.52        8.75      1.59 o 
   0   8  20       34.75       43.69      1.72 o 
   2   8  20       46.83       51.52      2.14 o 
   0   1  21      474.97      377.54      2.62 o 
  -1   2  21      112.01      104.47      1.53 o 
   1   2  21      744.21      715.48      3.31 o 
  -2   3  21      230.91      244.36      2.39 o 
   0   3  21      333.83      328.64      3.12 o 
   2   3  21      391.82      364.03      3.36 o 
  -3   4  21       91.24       80.00      1.36 o 
  -1   4  21       21.40       26.28      1.21 o 
   1   4  21      129.03      123.70      1.29 o 
   3   4  21       16.20       16.22      0.96 o 
  -4   5  21       32.53       35.52      1.44 o 
  -2   5  21      155.26      138.37      1.46 o 
   0   5  21       10.34       12.54      1.05 o 
   2   5  21       85.58       86.31      1.27 o 
   4   5  21        0.10        0.96      1.22 o 
  -5   6  21        1.71        2.02      2.05 o 
  -3   6  21      122.60      137.94      1.85 o 
  -1   6  21        7.30        5.49      0.94 o 
   1   6  21        3.62        3.86      1.54 o 
   3   6  21      180.65      185.26      2.43 o 
   5   6  21        2.19        3.17      1.70 o 
  -4   7  21       16.36       23.00      3.51 o 
  -2   7  21        3.91        5.02      1.11 o 
   0   7  21      100.75       97.01      1.68 o 
   2   7  21       13.65       14.82      1.20 o 
   4   7  21       57.76       55.81      3.55 o 
  -1   8  21        1.53        0.22      1.59 o 
   1   8  21       28.15       39.43      2.09 o 
   1   1  22       62.01       84.76      1.68 o 
   0   2  22       99.88       86.90      1.53 o 
   2   2  22      115.32      118.46      2.06 o 
  -1   3  22       95.72      119.27      1.63 o 
   1   3  22        7.13        9.85      0.94 o 
   3   3  22      142.55      153.52      1.99 o 
  -2   4  22      208.67      209.73      2.46 o 
   0   4  22       10.91       10.34      1.23 o 
   2   4  22        0.43        0.17      0.81 o 
   4   4  22        0.57        0.36      1.04 o 
  -3   5  22        5.43        4.93      0.99 o 
  -1   5  22       94.86       98.54      1.59 o 
   1   5  22      175.17      209.49      2.15 o 
   3   5  22        0.22        1.33      0.96 o 
   5   5  22       29.75       35.02      1.78 o 
  -4   6  22       64.13       60.56      2.04 o 
  -2   6  22        3.59        2.37      1.09 o 
   0   6  22        0.90        0.67      1.17 o 
   2   6  22        2.90        2.24      1.03 o 
   4   6  22       26.47       27.86      1.67 o 
  -3   7  22       13.34       11.22      1.73 o 
  -1   7  22       25.34       25.69      1.42 o 
   1   7  22        5.06        3.38      1.27 o 
   3   7  22       73.17       83.77      2.91 o 
   0   1  23      240.59      173.71      2.11 o 
  -1   2  23      141.31      100.97      1.60 o 
   1   2  23       38.75       32.19      1.19 o 
  -2   3  23        1.01       -0.03      1.10 o 
   0   3  23      112.79       79.43      1.51 o 
   2   3  23        2.09        0.28      0.90 o 
  -3   4  23        1.86       -0.25      1.15 o 
  -1   4  23        4.88        3.21      1.13 o 
   1   4  23       28.87       23.90      1.00 o 
   3   4  23       18.16       17.90      1.14 o 
  -4   5  23        2.87        5.50      1.31 o 
  -2   5  23       30.11       29.15      1.33 o 
   0   5  23      139.78      145.94      2.40 o 
   2   5  23      222.58      208.91      1.75 o 
   4   5  23      242.20      239.71      2.33 o 
  -3   6  23      198.06      212.75      2.20 o 
  -1   6  23       76.30       74.76      1.76 o 
   1   6  23        0.71       -1.21      1.21 o 
   3   6  23      147.06      156.20      2.84 o 
  -2   7  23        2.95        4.23      1.91 o 
   0   7  23        7.56       10.23      1.30 o 
   2   7  23      132.91      130.23      2.58 o 
   0   0  24      108.31      140.27      3.95 o 
   1   1  24      150.42      129.30      1.95 o 
   0   2  24       70.46       67.58      1.49 o 
   2   2  24        0.95        0.11      1.12 o 
  -1   3  24        1.79        2.55      1.13 o 
   1   3  24        9.71        3.33      1.14 o 
   3   3  24       23.34       30.09      1.55 o 
  -2   4  24        0.95        0.82      1.36 o 
   0   4  24        9.66        7.66      1.16 o 
   2   4  24       16.51       16.59      1.03 o 
   4   4  24       43.98       44.29      1.50 o 
  -3   5  24       20.94       24.39      1.59 o 
  -1   5  24        0.08       -0.16      1.33 o 
   1   5  24       12.80       15.17      1.05 o 
   3   5  24      100.50       99.50      1.61 o 
  -2   6  24        2.19        2.21      1.89 o 
   0   6  24        1.76        2.52      1.39 o 
   2   6  24       12.36       13.46      1.16 o 
   0   1  25       25.86       21.91      1.44 o 
  -1   2  25       14.99       15.21      1.23 o 
   1   2  25       10.02        6.64      1.36 o 
  -2   3  25        0.02        0.23      1.17 o 
   0   3  25        4.54        3.51      1.16 o 
   2   3  25        0.07        0.76      1.19 o 
  -3   4  25        2.54        1.14      1.49 o 
  -1   4  25       12.41       14.24      1.28 o 
   1   4  25       77.19       63.14      1.52 o 
   3   4  25        1.14        0.34      1.25 o 
  -2   5  25        9.61        8.33      1.59 o 
   0   5  25       14.81       17.29      1.56 o 
   2   5  25        0.01        0.00      1.15 o 
  -1   6  25        4.79        5.85      2.72 o 
   1   6  25        0.26       -2.75      2.75 o 
   1   1  26       62.49       58.94      1.73 o 
   0   2  26       15.73       11.33      1.39 o 
   2   2  26        5.64       11.52      1.27 o 
  -1   3  26        1.91        8.02      1.27 o 
   1   3  26       73.45       94.85      1.74 o 
   3   3  26      227.16      253.45      4.42 o 
  -2   4  26       18.92       19.89      1.53 o 
   0   4  26       21.87       30.85      1.45 o 
   2   4  26        0.19        0.22      1.30 o 
  -1   5  26      304.04      379.39      6.84 o 
   1   5  26       70.36       81.84      2.26 o 
   0   1  27        7.11        4.91      1.42 o 
  -1   2  27       24.19       25.02      1.58 o 
   1   2  27        2.51        4.27      1.44 o 
  -2   3  27        0.30       -0.52      1.35 o 
   0   3  27       20.16       29.81      1.47 o 
   2   3  27       65.37       69.37      1.71 o 
  -1   4  27       34.92       53.28      2.53 o 
   1   4  27        0.42        0.77      1.69 o 
   0   0  28        6.05       11.69      2.89 o 
   1   1  28        0.97        0.75      1.50 o 
   0   2  28        0.19        1.56      1.50 o 
   2   2  28       21.77       20.50      3.13 o 
  -1   3  28       17.30       22.52      3.22 o 
   1   3  28       11.18       12.24      2.19 o 
                                                 
